# Supplementary material for: Preserved sensory processing but hampered conflict detection when stimulus input is task-irrelevant
Source: eLife. 2021 Jun 14;10:e64431. doi: 10.7554/eLife.64431 (PMC8294845; doi:10.7554/eLife.64431)
Supplement: Figure 2—source data 1. [file elife-64431-fig2-data1.zip]

Archive with 6 entries (5 files):
- Figure 2/
- Figure 2/Figure 2 source data 1.csv
- Figure 2/Figure 2 source data  2.rtf
- __MACOSX/Figure 2/._Figure 2 source data  2.rtf
- Figure 2/.DS_Store
- __MACOSX/Figure 2/._.DS_Store
