# Supplementary material for: Preserved sensory processing but hampered conflict detection when stimulus input is task-irrelevant
Source: eLife. 2021 Jun 14;10:e64431. doi: 10.7554/eLife.64431 (PMC8294845; doi:10.7554/eLife.64431)
Supplement: Figure 2—source data 1. [file elife-64431-fig2-data1.zip › Figure 2/Figure 2 source data 1.csv]

conflict_effect_RT_CDI	conflict_effect_ER_CDI	conflict_effect_RT_VRDM	conflict_effect_ER_VRDM
13.6889553734373	0.955282583579514	-13.2063034304263	-1.14906125527614
33.4087403947879	0.625000000000003	9.68386030302626	-3.18285420546245
22.6149159623778	-0.65972222222222	3.05124735591028	5.03653754529619
13.8929150084306	3.65451388888888	-4.7898009000113	-1.59722222222222
21.6517044232895	6.31317262943572	-8.20934375272076	0.826172617654802
30.2100987739452	0.868055555555558	-5.10098163650419	2.94079952006981
20.481454639511	1.35663989757915	-21.2380288801339	0.0351703871322384
24.7017974517977	0.12152777777778	7.07184545372824	-0.919516328351222
26.662073991289	5.19824643078833	-14.6817882510787	4.31780811452961
21.1734401394015	2.81979375610366	33.2156673369784	-2.33579405167878
12.8414556411907	1.77083333333334	-8.23438943651106	1.95294276229516
22.7214211673742	0.60763888888889	0.67593144383471	-0.58609656777196
35.8382643446031	3.69791666666667	-5.54312668183837	-2.421875
28.1493494309035	0.673137626262621	-3.10862041979237	2.99479166666666
15.7756722698089	0.17361111111111	-19.1172829650699	-0.654389231947861
23.1406103799807	6.41572583840652	15.5032734567421	2.69085553707087
36.3556546742203	1.4709595959596	2.44437458253199	-1.78575575994054
17.4543022901544	0.131944444444448	-2.74623241858746	-0.899305555555557
28.7270665565946	0.652777777777774	-10.4595423742842	1.91474510102763
17.0791312624925	1.86472559026885	-9.40743064490945	-1.48603370436424
33.6653499868068	3.74797095946353	-11.2812266275323	-0.167107351624851
36.901542942263	2.64583333333334	14.5427526457265	-3.55891103559136
17.9630389471826	1.54705215419502	-1.74302484728084	-0.38725735715896
24.3557787125275	2.15277777777778	10.0673599645413	-0.801043524143225
