# Supplementary material for: Preserved sensory processing but hampered conflict detection when stimulus input is task-irrelevant
Source: eLife. 2021 Jun 14;10:e64431. doi: 10.7554/eLife.64431 (PMC8294845; doi:10.7554/eLife.64431)
Supplement: Figure 2—figure supplement 1—source data 1. [file elife-64431-fig2-figsupp1-data1.zip]

Archive with 7 entries (6 files):
- Figure 2 - Supplement 1/
- Figure 2 - Supplement 1/Figure 2 ΓÇô Supplement 1 source data 3.rtf
- __MACOSX/Figure 2 - Supplement 1/._Figure 2 ΓÇô Supplement 1 source data 3.rtf
- Figure 2 - Supplement 1/Figure 2 ΓÇô Supplement 1 source data 1.csv
- __MACOSX/Figure 2 - Supplement 1/._Figure 2 ΓÇô Supplement 1 source data 1.csv
- Figure 2 - Supplement 1/Figure 2 ΓÇô Supplement 1 source data 2.csv
- __MACOSX/Figure 2 - Supplement 1/._Figure 2 ΓÇô Supplement 1 source data 2.csv
