# Supplementary material for: Preserved sensory processing but hampered conflict detection when stimulus input is task-irrelevant
Source: eLife. 2021 Jun 14;10:e64431. doi: 10.7554/eLife.64431 (PMC8294845; doi:10.7554/eLife.64431)
Supplement: Figure 2—figure supplement 1—source data 1. [file elife-64431-fig2-figsupp1-data1.zip › Figure 2 - Supplement 1/Figure 2 ΓÇô Supplement 1 source data 1.csv]

CDI_RT_CE_1	CDI_RT_ER2	CDI_ER_CE_1	CDI_ER_ER2
29,53011579	5,413516953	2,361111111	0,068735558
28,94621376	14,57132505	0,78125	0,989583333
22,0435184	22,28061101	1,267361111	-1,770833333
27,40414391	13,02991491	7,5	2,239583333
44,00573208	18,67841927	8,975694444	4,226294357
40,93759124	13,03446301	0,243055556	0,364583333
16,35084654	23,81753732	0,746527778	0,61103352
18,80970665	29,48235392	0,763888889	0,260416667
41,02845218	20,10287066	8,055555556	3,939711359
51,54166285	10,71947356	1,620800653	0,313267813
22,20080759	7,113453544	1,267361111	0,434027778
45,8225216	1,322808982	1,5625	-0,104166667
47,48545772	32,98928683	2,083333333	4,010416667
38,95141108	12,75814637	-0,075757576	0,381944444
27,47641143	9,287365212	0,590277778	-0,076388889
55,5738101	10,91051461	8,159722222	4,672848023
42,96674634	30,63216951	1,636363636	1,305555556
23,40473586	9,986500638	0,486111111	-0,048611111
29,87975114	28,46080845	0,826388889	0,145833333
28,57428327	8,197599116	3,274142431	0,803135889
50,67645448	15,39097664	4,430555556	2,898162283
42,44387233	34,34400981	2,486111111	2,472222222
9,655918187	26,65842301	2,482993197	0,611111111
21,60992819	27,05605022	1,326388889	2,979166667
