# Supplementary material for: Preserved sensory processing but hampered conflict detection when stimulus input is task-irrelevant
Source: eLife. 2021 Jun 14;10:e64431. doi: 10.7554/eLife.64431 (PMC8294845; doi:10.7554/eLife.64431)
Supplement: Figure 2—figure supplement 1—source data 1. [file elife-64431-fig2-figsupp1-data1.zip › Figure 2 - Supplement 1/Figure 2 ΓÇô Supplement 1 source data 2.csv]

Session	dv	t	df	p	Cohen's d
1	RT	13.16	23	< .001	2.69
2	RT	9.12	23	< .001	1.86
1	ER	4.69	23	< .001	0.96
2	ER	3.83	23	< .001	0.78
