# Supplementary material for: Preserved sensory processing but hampered conflict detection when stimulus input is task-irrelevant
Source: eLife. 2021 Jun 14;10:e64431. doi: 10.7554/eLife.64431 (PMC8294845; doi:10.7554/eLife.64431)
Supplement: Figure 4—source data 1. [file elife-64431-fig4-data1.zip]

Archive with 6 entries (5 files):
- Figure 4/
- Figure 4/.DS_Store
- __MACOSX/Figure 4/._.DS_Store
- Figure 4/Figure 4 source data 1.csv
- Figure 4/Figure 4 source data 2.rtf
- __MACOSX/Figure 4/._Figure 4 source data 2.rtf
