# Supplementary material for: Preserved sensory processing but hampered conflict detection when stimulus input is task-irrelevant
Source: eLife. 2021 Jun 14;10:e64431. doi: 10.7554/eLife.64431 (PMC8294845; doi:10.7554/eLife.64431)
Supplement: Figure 4—source data 1. [file elife-64431-fig4-data1.zip › Figure 4/Figure 4 source data 1.csv]

conflict_effect_RT_CDII	conflict_effect_ER_CDII	conflict_effect_RT_LD	conflict_effect_ER_LD	conflict_effect_RT_HRDM	conflict_effect_ER_HRDM	conflict_effect_RT_VO	conflict_effect_dprime_VO
33.2125757575756	6.88611735841341	13.735486351403	5.45444204299852	-3.88078688524574	-0.909306020349532	-0.0567340067339495	0.284502549402249
16.9943451352456	15.1315940169961	3.89990475474339	-2.05119335869941	1.87850628448788	2.75027870680045	-13.9515301110129	0.333668232904031
29.5448124117063	6.48580251213113	10.6025856632331	5.11472385564395	-0.541598936012966	-0.126106322670216	26.9335218702866	0.86814478310746
22.5038961038961	5.53633217993079	8.16780215952634	5.25203854707191	-0.06625292360396	4.88400488400489	-32.6021825396826	1.06555029571664
14.0328285181734	1.02377431463997	16.2943919771846	1.01121529692958	6.34563184611242	-1.26327265832386	19.7110511321038	0.420052124788678
11.9914061025477	5.35325594050426	19.2394663535407	3.40809222165155	5.98977814448115	4.7945205479452	-14.6421448921449	0.899940882350897
-0.653308480894843	1.69032669032669	0.126816809844499	1.68350168350169	0.672297297297259	-2.50667207188947	2.69229954827785	0.315371375479781
14.0859106529206	1.33760816354673	19.6331385154878	3.01003344481605	9.58215405284363	-5.72390572390572	9.2501070157617	1.34466921078692
11.408412145346	1.7052767052767	23.3963873097379	6.87873652497294	-11.9473740203553	4.08812640646551	22.2572649572649	0.520101815212718
15.4232612900512	10.4453943739658	2.56335882092174	6.95963960650915	-3.26945754716962	4.04040404040404	0.954545454545486	-0.479253079691774
18.4955865272941	4.78330110340121	21.6783780515661	7.08085203847916	-1.1520539678434	3.66894197952219	42.187969924812	0.162261396425889
0.992202567917322	3.51708773759303	-1.31859369336695	3.1604019528843	-1.86721779955085	-4.77022540625547	-31.2837606837607	0.818667517027187
21.6748972250767	1.32392837764514	11.2327786377705	6.90813054140728	4.62993836915276	-0.926490859376761	20.3039543789544	0.653535149772271
19.3142943928075	5.08589097572148	12.5622501998408	3.07863759838406	-0.358752358752434	1.85006472872778	-1.8869884910486	0.616455060566798
16.589070718878	1.02389078498294	25.4901941460527	3.45040479934766	14.9519492131622	3.44473359813724	9.39038461538466	0.385317641128383
20.1395883338001	9.71014492753623	-0.602675151771648	-0.680044593088069	-3.99802749773615	4.72522522522523	-15.2942441093603	0.559313015721921
21.6453103598792	2.69473256050436	0.817225490084561	0.354786224351444	-9.60489708031359	-0.924540651736871	35.2211928755768	0.0055135080153117
31.9501433018951	5.01672240802675	-1.70097611783737	2.0066889632107	-4.60618192416495	3.61670395227442	10.7731946502266	0.982710634483781
42.574673262298	18.9945029775538	5.84396449013935	1.35687189962066	2.47134502147217	-1.65604937042751	52.1526446377438	0.721749346563991
30.6846889012259	10.4049217002237	13.7672336522432	5	4.86165078961243	-5.44927536231884	6.03264295389821	0.897042866722911
46.3759005625211	11.8308395432054	16.4059291265352	3.23761261261261	17.9092800367715	2.89552095347944	49.4395531578667	0.433012612416107
17.87614186457	0.333333333333341	14.7041197115779	4.0133779264214	17.7005972600492	5.13240481971871	-39.5398023944934	-0.0147224509672101
13.0213038761834	7.06263982102908	41.0241322757687	7.1010101010101	8.97335411802858	4.51886450208598	48.8186593513784	0.634187558558422
31.365275499684	17.3699209413495	-1.72159216283069	-0.651059085841699	-0.765007909585114	2.01032136992728	4.07216362008522	0.753904638546039
