# Supplementary material for: Preserved sensory processing but hampered conflict detection when stimulus input is task-irrelevant
Source: eLife. 2021 Jun 14;10:e64431. doi: 10.7554/eLife.64431 (PMC8294845; doi:10.7554/eLife.64431)
Supplement: Figure 4—figure supplement 1—source data 1. [file elife-64431-fig4-figsupp1-data1.zip › Figure 4 - Supplement 1 /Figure 4 ΓÇô Supplement 1 source data 1.csv]

RT_CE_run1	RT_CE_run2	d_CE_run1	d_CE_run2	hr_CE_run1	hr_CE_run2	far_CE_run1	far_CE_run2
-0,003939394	0,003825926	0,963024919	-0,394019821	7,333333333	-2,571428571	-0,108225108	-0,401869159
0,002008621	-0,029911681	0,21124439	0,456092075	0,630630631	2,857142857	-0,363636364	-0,917280917
0,016180769	0,037686275	0,612656829	1,123632737	18,18181818	16,50071124	-0,921658986	-3,432717517
-0,016722222	-0,048482143	1,896902493	0,234198099	13,28571429	-5	-12,80842632	-3,594470046
0,025145299	0,014276803	0,539282243	0,300822006	-2,777777778	-11,55462185	-3,271028037	-4,667167167
-0,021429894	-0,007854396	1,140826158	0,659055607	8,958333333	11,53470186	-4,599666389	-0,46924647
-0,014707792	0,020092391	0,082924653	0,547818098	8,333333333	6,746031746	0,85938473	-0,452470408
0,0273878	-0,008887586	1,348677292	1,34066113	27,03703704	12,15789474	-1,69058296	-0,41509434
0,013158974	0,031355556	0,96201084	0,078192791	21,42857143	-9,359605911	-1,678571429	-1,699302496
-0,004	0,005909091	0,245743289	-1,204249448	9,5004095	-15,8045977	0,878388611	1,367476875
0,051428571	0,032947368	-0,343687836	0,668210629	1,149425287	1,043643264	3,262265605	-8,174784373
-0,074923077	0,012355556	0,956208221	0,681126813	4,898446834	6,340378198	-9,824518296	-8,996053637
0,014712454	0,025895455	0,863257257	0,443813043	13,88888889	8,143939394	-7,448293364	-2,788229823
9,56E-05	-0,003869565	0,329035176	0,903874945	-4,126984127	2,706766917	-4,173005868	-5,180710762
0,02875	-0,009969231	0,3246817	0,445953583	2,083333333	-10	-2,382106922	-6,257936508
0,030625146	-0,061213635	0,906485631	0,212140401	19,64285714	1,126126126	-1,752293578	-0,803938676
-0,060713991	0,131156377	-0,670105079	0,681132095	-20	11,11111111	0,909090909	-1,949265688
-0,011981433	0,033527822	0,780749086	1,184672183	16,39784946	11,92546584	-6,148219986	-10,00922037
0,072932186	0,031373103	0,536968101	0,906530592	5,290322581	17,03703704	-2,185692542	-2,666123115
0,010891569	0,001173717	0,644101543	1,14998419	3,559510567	17,33333333	-5,85755904	-7,939393939
0,184492801	-0,085613695	0,364395169	0,501630056	-8,333333333	-14,08045977	-4,205607477	-7,934569335
-0,022756352	-0,056323253	0,512664065	-0,542108967	0,909090909	1,495016611	-2,973583202	3,054054054
0,085166609	0,01247071	0,911617827	0,35675729	18,29004329	-6,110458284	-3,738531158	-3,557692308
-0,06091501	0,069059337	1,400335744	0,107473533	8,138528139	4,206349206	-7,339449541	-0,010867203
