# Supplementary material for: Preserved sensory processing but hampered conflict detection when stimulus input is task-irrelevant
Source: eLife. 2021 Jun 14;10:e64431. doi: 10.7554/eLife.64431 (PMC8294845; doi:10.7554/eLife.64431)
Supplement: Figure 4—figure supplement 1—source data 1. [file elife-64431-fig4-figsupp1-data1.zip › Figure 4 - Supplement 1 /Figure 4 ΓÇô Supplement 1 source data 2.csv]

Run	dv	t	df	p	Cohen's d
1	RT	1.04	23	0.31	0.21
2	RT	0.69	23	0.50	0.14
1	d-prime	5.71	23	< .001	1.17
2	d-prime	3.82	23	< .001	0.78
1	hr	3.37	23	0.003	0.69
2	hr	1.17	23	0.25	0.24
1	far	-4.28	23	< .001	-0.87
2	far	-4.55	23	< .001	-0.93
