# Supplementary material for: Preserved sensory processing but hampered conflict detection when stimulus input is task-irrelevant
Source: eLife. 2021 Jun 14;10:e64431. doi: 10.7554/eLife.64431 (PMC8294845; doi:10.7554/eLife.64431)
Supplement: Figure 5—source data 1. [file elife-64431-fig5-data1.zip]

Archive with 8 entries (7 files):
- Figure 5/
- Figure 5/.DS_Store
- __MACOSX/Figure 5/._.DS_Store
- Figure 5/Figure 5 source data 1.csv
- Figure 5/Figure 5 source data 2.csv
- __MACOSX/Figure 5/._Figure 5 source data 2.csv
- Figure 5/Figure 5 source data 3.rtf
- __MACOSX/Figure 5/._Figure 5 source data 3.rtf
