# Supplementary material for: Preserved sensory processing but hampered conflict detection when stimulus input is task-irrelevant
Source: eLife. 2021 Jun 14;10:e64431. doi: 10.7554/eLife.64431 (PMC8294845; doi:10.7554/eLife.64431)
Supplement: Figure 5—source data 1. [file elife-64431-fig5-data1.zip › Figure 5/Figure 5 source data 1.csv]

Ccon_content	Ccon_location	Ccon_congruency	Lcon_content	Lcon_location	Lcon_congruency	VO_content	VO_location	VO_congruency	HRDM_content	HRDM_location	HRDM_congruency	irrel_content	irrel_location	irrel_congruency	rel_content	rel_location	rel_congruency
0.528584155701754	0.51487514825009	0.516134225071608	0.516087027464494	0.519197277046784	0.499182461361738	0.524120044810687	0.517755998883929	0.50555628528062	0.508001387746711	0.498314430281433	0.503742632949561	0.512610138627819	0.520644887889366	0.49663877886681	0.550755567783583	0.504836351926961	0.498228178030274
0.516611711570593	0.502697629490393	0.507127976190476	0.503235208557107	0.538817188059434	0.506049442803437	0.509127331176598	0.532040146531101	0.516670481731187	0.498361402366594	0.48933319627193	0.507454712627924	0.507582922149122	0.514006055992847	0.483600664258302	0.525559632253712	0.51935205221276	0.503334809379217
0.52992101720074	0.509014677691252	0.514401330707722	0.503496984649123	0.546445084064327	0.504729440789474	0.523621847587719	0.49431768802794	0.504994708599149	0.486766864263523	0.527363024259868	0.490948093704313	0.501666067023026	0.503536374573587	0.492632949561404	0.555982159173977	0.518704250477604	0.504509197799186
0.508871710526316	0.485686677631579	0.485912006578947	0.489491365131579	0.52661992872807	0.500411184210526	0.514936336376656	0.504963161251342	0.506373697916667	0.512851790935673	0.501177014802632	0.518174342105263	0.526908516589506	0.518695488786213	0.499486178372726	0.556970772303997	0.523299448472833	0.513995237599503
0.549879115571667	0.522068377789712	0.505473831528225	0.514012057673947	0.523183936403509	0.51882715531388	0.516781534275504	0.518354420484081	0.492070696498477	0.495088061951755	0.501016967059576	0.490126581917032	0.490857033534357	0.502657477090307	0.502550884046053	0.52618134315657	0.516062854959596	0.516551028638302
0.527226845713614	0.510925568315319	0.509740634020878	0.513890736187567	0.534717137780277	0.504420859626745	0.506998158166594	0.520397611733362	0.50131048145933	0.497065172697368	0.49629120408443	0.507778377421418	0.520776233933357	0.547942410765813	0.503334275630482	0.572555671117131	0.551403105059999	0.511291647419578
0.53929769550364	0.500886843224132	0.514522448233679	0.496647869674186	0.524738511084258	0.524475530343717	0.506922581073897	0.493474199229133	0.50979773814702	0.508372452942252	0.507118341100146	0.509060044316521	0.502222893252011	0.507701340496595	0.490387141355994	0.510804749503968	0.501622315617673	0.498048142817982
0.56882929981203	0.504975328947368	0.517013507191528	0.527281186597446	0.542708566430958	0.498559911217777	0.510425565463245	0.519566047738147	0.482583845331303	0.502090614720394	0.501081071820175	0.510096571180556	0.526448345618096	0.513136814783154	0.502878832008406	0.550688023915187	0.530459394049823	0.518696969807563
0.544433069280344	0.49476159707304	0.503432129430719	0.525573634607352	0.579971935045948	0.512622637322473	0.518178819444445	0.520274122807017	0.511385928664637	0.5057861328125	0.512490577028509	0.493905193485015	0.533337376120268	0.524014257931277	0.503201526678722	0.572170359793715	0.542951639431239	0.522798944476576
0.545897155463062	0.5289116578649	0.52547514619883	0.504470303362573	0.546066337719298	0.509855445906433	0.519769029326064	0.510950571596816	0.49931668660287	0.51878083881579	0.51007629751462	0.498615679824561	0.506579355289265	0.509543910360124	0.492415119830827	0.51658879947264	0.513204419526981	0.488220920138889
0.493663334303019	0.499231943325576	0.496902645378327	0.506755887113617	0.533976216583124	0.494460630743525	0.492945090591061	0.521219715956558	0.511018106642079	0.501729258040936	0.519808513797515	0.506638055098684	0.538196233064033	0.504980480021497	0.50215638912367	0.525256247538835	0.505694331926683	0.502125382647432
0.513318592239528	0.500027505519752	0.502473025942833	0.497727065058479	0.535352704678363	0.497994334795322	0.509797346408161	0.52982932048002	0.501270927245776	0.503926238121345	0.49470857319079	0.508044076663012	0.514594545717592	0.516619898971318	0.500143616238223	0.558389331898503	0.528084398956787	0.518288978091959
0.523590003654971	0.502511330409357	0.526880391081871	0.515466831140351	0.573229714912281	0.517305372807017	0.504358527249837	0.523910387223847	0.49358865796119	0.515444535818714	0.495194855628655	0.522462650767544	0.514826027199074	0.500601774704717	0.497307308164799	0.544429378848595	0.521150040384281	0.494063857412386
0.528427653956319	0.497549398048693	0.51123819593627	0.497820770303735	0.533203264858575	0.503518002595775	0.518501270265507	0.494525559504229	0.502982364766082	0.484842722039474	0.487666758040935	0.502763500548245	0.51677634751665	0.509580284769112	0.489457281260153	0.542903093800104	0.521138579664478	0.515814136407231
0.566385317833274	0.506680391454828	0.514879728618421	0.512685102824024	0.589719835302542	0.491134924364483	0.523539997009569	0.521748579545455	0.499074196661592	0.519628192388523	0.508253951937135	0.506134211668494	0.53542785696642	0.527845600759282	0.512928841355621	0.556487629364359	0.514004340802917	0.513372783311247
0.504162517528942	0.53155918068982	0.497327069533954	0.50110712047977	0.523317594581692	0.503602756892231	0.502229246619152	0.507340145792722	0.51629590034113	0.501404879385965	0.522963495979532	0.516189236111111	0.501151138276667	0.508683103491903	0.495243012342842	0.525597338516746	0.502303015134179	0.505965330007521
0.53906557688865	0.523416870860186	0.524725737334408	0.507045804032961	0.564459025283633	0.497738513065588	0.53521241402512	0.520036798910154	0.516191811204147	0.517355257447003	0.510431229440789	0.505893497578582	0.539167556547884	0.519120975697777	0.501158446094102	0.540536227437584	0.51793954832996	0.520187732926289
0.517284630847953	0.509151133040936	0.51609231411863	0.515407939491586	0.551842217150018	0.485706453634085	0.513856135366826	0.511412463450293	0.504503921541975	0.505465609009503	0.498816132127193	0.484759057474415	0.521530636989107	0.510630147871395	0.503806370536575	0.653113670490882	0.517766047662259	0.521523734346084
0.558171052631579	0.512764391447369	0.517060649671053	0.486686472039474	0.555743832236842	0.510518503289474	0.506362749321219	0.525076362781955	0.502117764819245	0.504623538011696	0.500085663377193	0.505889071637427	0.51490446455219	0.506216388529339	0.498057101020395	0.569826548922465	0.528125497140969	0.535572937056011
0.535391995614035	0.511490575396825	0.49945351660401	0.529269071115288	0.539328660192147	0.492299890350877	0.510699317738791	0.502986720272905	0.495320507708666	0.51357207716557	0.506085240771199	0.505687191611842	0.532093621545278	0.514400112145061	0.510593801069069	0.585543126939446	0.503643088583923	0.506324995340996
0.611143977876239	0.519212162661118	0.513948282163743	0.512003292270856	0.581862021124239	0.511981684121017	0.512187611679662	0.527654798164393	0.508654879385965	0.495808776498538	0.530724026864035	0.504609260782164	0.511661788829904	0.515693085305985	0.504148337124577	0.526714553062017	0.516782288332678	0.502313692296846
0.521800595238095	0.515438988095238	0.497765969052095	0.513997139425946	0.534730007682898	0.504813442646796	0.517524579678363	0.510358810140883	0.503900318979266	0.515614720394736	0.499481593795687	0.512199749862938	0.516391839187598	0.500182703173628	0.497741927238915	0.508134532406807	0.512823538565772	0.505197477950144
0.602390350877193	0.535345851608187	0.518164307252506	0.519206472165347	0.653200208948711	0.499553073182398	0.514055921052632	0.531276714513557	0.504039598285486	0.512732433296784	0.521548622532895	0.514669996116594	0.523381507619496	0.514316021638919	0.511130447025301	0.540630510511006	0.509129957166623	0.507339515810744
NaN	NaN	NaN	NaN	NaN	NaN	NaN	NaN	NaN	NaN	NaN	NaN	0.508464746602082	0.49636009613233	0.491446464719491	0.543777770009335	0.50757296837609	0.519389937411342
