# Supplementary material for: Preserved sensory processing but hampered conflict detection when stimulus input is task-irrelevant
Source: eLife. 2021 Jun 14;10:e64431. doi: 10.7554/eLife.64431 (PMC8294845; doi:10.7554/eLife.64431)
Supplement: Figure 5—source data 1. [file elife-64431-fig5-data1.zip › Figure 5/Figure 5 source data 2.csv]

Task	Feature	t	df	Cohen's d
CD-II	content	6.339	22	1.322
CD-II	location	4.036	22	0.841
CD-II	congruency	4.751	22	0.991
LD	content	3.875	22	0.808
LD	location	7.964	22	1.661
LD	congruency	2.001	22	0.417
VO	content	7.352	22	1.533
VO	location	6.442	22	1.343
VO	congruency	2.264	22	0.472
HRDM	content	2.706	22	0.564
HRDM	location	2.466	22	0.514
HRDM	congruency	2.889	22	0.602
VRDM	content	6.670	23	1.362
VRDM	location	5.794	23	1.183
VRDM	congruency	-0.502	23	-0.102
CD-I	content	7.827	23	1.598
CD-I	location	7.133	23	1.456
CD-I	congruency	4.617	23	0.943
